# Supplementary material for: Boosting Antioxidant Quality in Cucumber Beverages with Encapsulated Tomato Carotenoids
Source: Antioxidants (Basel). 2025 Mar 18;14(3):354. doi: 10.3390/antiox14030354 (PMC11939665; doi:10.3390/antiox14030354)
Supplement: Supplementary file 1 [file antioxidants-14-00354-s001.zip]

Archive with 1 entries (1 files):
- antioxidants-3517471-supplementary.pdf
